# Supplementary material for: Controllable Assembly of Vanadium-Containing Polyoxoniobate-Based Materials and Their Electrocatalytic Activity for Selective Benzyl Alcohol Oxidation
Source: Molecules. 2022 Apr 30;27(9):2862. doi: 10.3390/molecules27092862 (PMC9101498; doi:10.3390/molecules27092862)
Supplement: Supplementary file 1 [file molecules-27-02862-s001.zip]

Archive with 1 entries (1 files):
- molecules-1705450-supplementary.pdf
